# Supplementary material for: Preclinical Characterization of the 177Lu-Labeled Prostate Stem Cell Antigen (PSCA)-Specific Monoclonal Antibody 7F5
Source: Int J Mol Sci. 2023 May 29;24(11):9420. doi: 10.3390/ijms24119420 (PMC10253363; doi:10.3390/ijms24119420)
Supplement: Supplementary file 1 [file ijms-24-09420-s001.zip]

Archive with 1 entries (1 files):
- ijms-2394048-supplementary.pdf
